# Supplementary material for: A Scoping Review of Health Outcomes Examined in Randomized Controlled Trials Using Guided Imagery
Source: Prog Prev Med (N Y). 2017 Dec 11;2(7):e0010. doi: 10.1097/pp9.0000000000000010 (PMC5812272; doi:10.1097/pp9.0000000000000010)
Supplement: Supplementary file 3 [file ppm-2-e0010-s003.xlsx]

## Sheet: PBRN_Imagery
StartDate	EndDate	Finished	Guided imagery is the controlled visualization in one's mind of specific thoughts, feelings, or e...	Please share your general thoughts about the potential use of guided imagery in your clinical pra…	1 = positive or open to using, 2 = negative or ambivalent, 3 = unsure	Please describe any potential barriers or facilitators for the use of guided imagery in your clin...
2017-02-20 07:46:39	2017-02-20 07:48:11	1	1	Imagery could be very beneficial to my clinical practice.	1	Barriers - patients' acceptance and repeated use of imagery / Facilitators - it's free and available
2017-03-02 11:56:02	2017-03-02 11:57:09	1	1	Tom Brady uses it, golfers use it, so I guess it could work	1	WV skepticism could be a barrier
2017-03-02 13:02:55	2017-03-02 13:05:46	1	1	I have heard of it, but have not been trained to use it and do not use it in my ambulatory primary care practice. I rarely do procedures.	3	barriers --time constraints in busy practices, / lack of training, lack of trained team members who could assist /
2017-03-03 11:31:41	2017-03-03 11:46:13	1	1	Enthusiastic. / We have used it regularly in medical group visits for patients with chronic pain. / Our BH counselors have also used it 1-on-1 for patients with chronic pain and othet BH conditions.	1	Barriers: takes longer than writing a prescription. Takes teamwork. Takes a provider with special training and interest. Does not make money for the pharmacy. Departs from dominant allopathic paradigm of US medical care including primary care. Requires openess by clients and patients who are mostly conditioned to allopathic paradigm. / Facilitators: Remote delivery means you can do it with your i…
2017-03-03 12:56:22	2017-03-03 12:58:00	1	1	I am not familiar with the concept, but would be willing to learn.	1	None that I can think of.
2017-03-06 10:46:36	2017-03-06 10:46:57	1	1	As a psychologist, I teach guided imagery (or some form of relaxation) to almost all of my patients, with early use in patients with anxiety or chronic pain. It is an effective tool for calming the sympathetic response, but is not necessarily the preferred form of relaxation for every patient.	1	No barriers for me. For physicians, I would imagine the barriers would be time and expertise. While it is easy to learn, it can be more challenging to teach as you have to be prepared to answer patient questions and problem solve any issues they may have with the technique.
2017-03-15 15:06:27	2017-03-15 15:10:49	1	1	Not sure what you are asking here. Do you mean teaching our providers to learn these skills to treat patients? To screen patients as possible candidates to refer for treatment by others? To use imagery on providers to increase productivity / deal with burnout?	3	One more thing to overwhelm burning (or burned out) providers.
2017-03-15 17:46:08	2017-03-15 17:47:45	1	1	I would very much welcome this.	1	I think they would need to work with an integrated behavioral healthcare provider, but these are regularly available at our site.
2017-03-15 22:12:57	2017-03-15 22:14:15	1	1	Sounds interesting. Would need someone else to implement.	3	No time for me as clinician to do this. Reimbursement for primary care clinician uncertain. Would need additional staff or access to outside resources.
2017-03-16 08:31:51	2017-03-16 08:37:36	1	1	I believe it to be helpful for patients in the above mentioned scenarios. It would be beneficial to have guided imagery developed by skilled medical personnel and exported to a platform where it can be accessed by anyone (like YOUTUBE or a website )	1	Like everything ... Time and cost. Having and paying for skilled medical personnel to develop these guided imagery.
2017-03-16 09:28:03	2017-03-16 09:32:57	1	1	Personally, I love guided imagery and have used it a great deal with work with veterans to children. I work to special tailor it to each individual to allow the client to be as comfortable with it as possible so that they will actually practice it outside of sessions. I use guided imagery for stress, PTSD, pain and generalized anxiety; pretty much any time that grounding or refocusing would help …	1	As a practitioner in Appalachia, many people are hesitant to try guided imagery due to cultural factors, either it's too "hippy dippy" or maybe they feel that medication is the best answer etc. Veterans (within the VA system), I believe because of the prevalence of the use of guided imagery and children have responded the best for me as a clinician.
2017-03-17 01:33:57	2017-03-17 01:37:03	1	1	It can be a positive coping technique used in substance abuse treatment for anxiety, anger and stress.	1	interruptions from other staff, phone ringing, doors opening, etc.
2017-03-17 10:13:11	2017-03-17 10:21:44	1	1	I think the potential use of guided imagery would be a great addition to other modalities giving providers more ways to help people not completely at target with other therapies being used.	1	I could see lack of adequate training for staff and/or time to effectively administer the technique as being two potential barriers for guided imagery.
2017-03-19 16:07:36	2017-03-19 16:09:24	1	1	I think it can be a potentially powerful tool for our patient population.	1	My concern is - how much time does this add to a patient visit? What is an appropriate length of time for the guided imagery? / / I think time is always a barrier for these types of interventions.
2017-03-20 10:11:43	2017-03-20 10:12:45	1	1	Do not use	2	Barriers: Lack of time, lack of knowledge, lack of training.
					11=positive, 3=unsure, 1=negative
